# Supplementary material for: Genomic Insights into Blood Pressure Regulation: Exploring Ion Channel and Transporter Gene Variations in Jordanian Hypertensive Individuals
Source: Medicina (Kaunas). 2025 Jan 17;61(1):156. doi: 10.3390/medicina61010156 (PMC11766771; doi:10.3390/medicina61010156)
Supplement: Supplementary file 1 [file medicina-61-00156-s001.zip]

Archive with 1 entries (1 files):
- medicina-3370344-supplementary.pdf
